# Supplementary material for: H2S regulates endothelial nitric oxide synthase protein stability by promoting microRNA-455-3p expression
Source: Sci Rep. 2017 Mar 21;7:44807. doi: 10.1038/srep44807 (PMC5359669; doi:10.1038/srep44807)
Supplement: Supplementary Table S1 [file srep44807-s2.xls]

## Sheet: hsa-miR-455-3p target gene (miR
# "1" : interaction predicted; "0" : interaction not predicted.
miRNA ID	miRNA Acc	Refseq	Symbol	Description	diana	microinspector	miranda	mirtarget2	mitarget	nbmirtar	pictar	pita	rna22	rnahybrid	targetscan
hsa-miR-455-3p	MIMAT0004784	NM_024785	FAM124B	family with sequence similarity 124B	0	0	1	1	0	0	0	1	0	1	0
hsa-miR-455-3p	MIMAT0004784	NM_020918	GPAM	glycerol-3-phosphate acyltransferase, mitochondrial	0	0	1	1	0	0	0	1	0	1	0
hsa-miR-455-3p	MIMAT0004784	NM_020742	NLGN4X	neuroligin 4, X-linked	0	0	1	1	0	0	0	1	0	1	0
hsa-miR-455-3p	MIMAT0004784	NM_020726	NLN	neurolysin (metallopeptidase M3 family)	0	0	1	1	0	0	0	1	0	1	0
hsa-miR-455-3p	MIMAT0004784	NM_020473	PIGA	phosphatidylinositol glycan anchor biosynthesis, class A (paroxysmal nocturnal hemoglobinuria)	0	0	1	1	0	0	0	1	0	1	0
hsa-miR-455-3p	MIMAT0004784	NM_020163	SEMA3G	sema domain, immunoglobulin domain (Ig), short basic domain, secreted, (semaphorin) 3G	0	0	1	1	0	0	0	1	0	1	0
hsa-miR-455-3p	MIMAT0004784	NM_020150	SAR1A	SAR1 gene homolog A (S. cerevisiae)	0	0	1	1	0	0	0	1	0	1	0
hsa-miR-455-3p	MIMAT0004784	NM_019556	MOSPD1	motile sperm domain containing 1	0	0	1	1	0	0	0	1	0	1	0
hsa-miR-455-3p	MIMAT0004784	NM_019087	ARL15	ADP-ribosylation factor-like 15	0	0	1	1	0	0	0	1	0	1	0
hsa-miR-455-3p	MIMAT0004784	NM_021005	NR2F2	nuclear receptor subfamily 2, group F, member 2	0	0	1	1	0	0	0	1	0	1	0
hsa-miR-455-3p	MIMAT0004784	NM_021116	ADCY1	adenylate cyclase 1 (brain)	0	0	1	1	0	0	0	1	0	1	0
hsa-miR-455-3p	MIMAT0004784	NM_024593	EFCAB1	EF-hand calcium binding domain 1	0	0	1	1	0	0	0	1	0	1	0
hsa-miR-455-3p	MIMAT0004784	NM_024512	LRRC2	leucine rich repeat containing 2	0	0	1	1	0	0	0	1	0	1	0
hsa-miR-455-3p	MIMAT0004784	NM_024322	CENPO	centromere protein O	0	0	1	1	0	0	0	1	0	1	0
hsa-miR-455-3p	MIMAT0004784	NM_023927	GRAMD3	GRAM domain containing 3	0	0	1	1	0	0	0	1	0	1	0
hsa-miR-455-3p	MIMAT0004784	NM_022736	MFSD1	major facilitator superfamily domain containing 1	0	0	1	1	0	0	0	1	0	1	0
hsa-miR-455-3p	MIMAT0004784	NM_022121	PERP	PERP, TP53 apoptosis effector	0	0	1	1	0	0	0	1	0	1	0
hsa-miR-455-3p	MIMAT0004784	NM_022103	ZNF667	zinc finger protein 667	0	0	1	1	0	0	0	1	0	1	0
hsa-miR-455-3p	MIMAT0004784	NM_021738	SVIL	supervillin	0	0	1	1	0	0	0	1	0	1	0
hsa-miR-455-3p	MIMAT0004784	NM_019000	FAM134B	family with sequence similarity 134, member B	0	0	1	1	0	0	0	1	0	1	0
hsa-miR-455-3p	MIMAT0004784	NM_018994	FBXO42	F-box protein 42	0	0	1	1	0	0	0	1	0	1	0
hsa-miR-455-3p	MIMAT0004784	NM_018700	TRIM36	tripartite motif-containing 36	0	0	1	1	0	0	0	1	0	1	0
hsa-miR-455-3p	MIMAT0004784	NM_016622	MRPL35	mitochondrial ribosomal protein L35	0	0	1	1	0	0	0	1	0	1	0
hsa-miR-455-3p	MIMAT0004784	NM_016395	PTPLAD1	protein tyrosine phosphatase-like A domain containing 1	0	0	1	1	0	0	0	1	0	1	0
hsa-miR-455-3p	MIMAT0004784	NM_016194	GNB5	guanine nucleotide binding protein (G protein), beta 5	0	0	1	1	0	0	0	1	0	1	0
hsa-miR-455-3p	MIMAT0004784	NM_015999	ADIPOR1	adiponectin receptor 1	0	0	1	1	0	0	0	1	0	1	0
hsa-miR-455-3p	MIMAT0004784	NM_015455	CNOT6	CCR4-NOT transcription complex, subunit 6	0	0	1	1	0	0	0	1	0	1	0
hsa-miR-455-3p	MIMAT0004784	NM_015359	SLC39A14	solute carrier family 39 (zinc transporter), member 14	0	0	1	1	0	0	0	1	0	1	0
hsa-miR-455-3p	MIMAT0004784	NM_015245	ANKS1A	ankyrin repeat and sterile alpha motif domain containing 1A	0	0	1	1	0	0	0	1	0	1	0
hsa-miR-455-3p	MIMAT0004784	NM_015092	SMG1	PI-3-kinase-related kinase SMG-1	0	0	1	1	0	0	0	1	0	1	0
hsa-miR-455-3p	MIMAT0004784	NM_017626	DNAJB12	DnaJ (Hsp40) homolog, subfamily B, member 12	0	0	1	1	0	0	0	1	0	1	0
hsa-miR-455-3p	MIMAT0004784	NM_017629	EIF2C4	eukaryotic translation initiation factor 2C, 4	0	0	1	1	0	0	0	1	0	1	0
hsa-miR-455-3p	MIMAT0004784	NM_018655	LENEP	lens epithelial protein	0	0	1	1	0	0	0	1	0	1	0
hsa-miR-455-3p	MIMAT0004784	NM_018264	TYW1	tRNA-yW synthesizing protein 1 homolog (S. cerevisiae)	0	0	1	1	0	0	0	1	0	1	0
hsa-miR-455-3p	MIMAT0004784	NM_018252	TMEM206	transmembrane protein 206	0	0	1	1	0	0	0	1	0	1	0
hsa-miR-455-3p	MIMAT0004784	NM_018214	LRRC1	leucine rich repeat containing 1	0	0	1	1	0	0	0	1	0	1	0
hsa-miR-455-3p	MIMAT0004784	NM_017902	HIF1AN	hypoxia-inducible factor 1, alpha subunit inhibitor	0	0	1	1	0	0	0	1	0	1	0
hsa-miR-455-3p	MIMAT0004784	NM_017778	WHSC1L1	Wolf-Hirschhorn syndrome candidate 1-like 1	0	0	1	1	0	0	0	1	0	1	0
hsa-miR-455-3p	MIMAT0004784	NM_017665	ZCCHC10	zinc finger, CCHC domain containing 10	0	0	1	1	0	0	0	1	0	1	0
hsa-miR-455-3p	MIMAT0004784	NM_017656	ZNF562	zinc finger protein 562	0	0	1	1	0	0	0	1	0	1	0
hsa-miR-455-3p	MIMAT0004784	NM_014734	KIAA0247	KIAA0247	0	0	1	1	0	0	0	1	0	1	0
hsa-miR-455-3p	MIMAT0004784	NM_213654	ARMC8	armadillo repeat containing 8	0	0	1	1	0	0	0	1	0	1	0
hsa-miR-455-3p	MIMAT0004784	NM_198485	TPRG1	tumor protein p63 regulated 1	0	0	1	1	0	0	0	1	0	1	0
hsa-miR-455-3p	MIMAT0004784	NM_198484	ZNF621	zinc finger protein 621	0	0	1	1	0	0	0	1	0	1	0
hsa-miR-455-3p	MIMAT0004784	NM_182960	PRELID2	PRELI domain containing 2	0	0	1	1	0	0	0	1	0	1	0
hsa-miR-455-3p	MIMAT0004784	NM_181836	TMED7	transmembrane emp24 protein transport domain containing 7	0	0	1	1	0	0	0	1	0	1	0
hsa-miR-455-3p	MIMAT0004784	NM_181332	NLGN4X	neuroligin 4, X-linked	0	0	1	1	0	0	0	1	0	1	0
hsa-miR-455-3p	MIMAT0004784	NM_178581	HM13	histocompatibility (minor) 13	0	0	1	1	0	0	0	1	0	1	0
hsa-miR-455-3p	MIMAT0004784	NM_178580	HM13	histocompatibility (minor) 13	0	0	1	1	0	0	0	1	0	1	0
hsa-miR-455-3p	MIMAT0004784	NM_173698	FAM133A	family with sequence similarity 133, member A	0	0	1	1	0	0	0	1	0	1	0
hsa-miR-455-3p	MIMAT0004784	NM_198833	SERPINB8	serpin peptidase inhibitor, clade B (ovalbumin), member 8	0	0	1	1	0	0	0	1	0	1	0
hsa-miR-455-3p	MIMAT0004784	NM_198903	GABRG2	gamma-aminobutyric acid (GABA) A receptor, gamma 2	0	0	1	1	0	0	0	1	0	1	0
hsa-miR-455-3p	MIMAT0004784	NM_213651	SLC25A24	solute carrier family 25 (mitochondrial carrier; phosphate carrier), member 24	0	0	1	1	0	0	0	1	0	1	0
hsa-miR-455-3p	MIMAT0004784	NM_207435	FLJ40142	FLJ40142 protein	0	0	1	1	0	0	0	1	0	1	0
hsa-miR-455-3p	MIMAT0004784	NM_207380	C15orf52	chromosome 15 open reading frame 52	0	0	1	1	0	0	0	1	0	1	0
hsa-miR-455-3p	MIMAT0004784	NM_205768	ZNF238	zinc finger protein 238	0	0	1	1	0	0	0	1	0	1	0
hsa-miR-455-3p	MIMAT0004784	NM_203365	RAPH1	Ras association (RalGDS/AF-6) and pleckstrin homology domains 1	0	0	1	1	0	0	0	1	0	1	0
hsa-miR-455-3p	MIMAT0004784	NM_201430	RTN3	reticulon 3	0	0	1	1	0	0	0	1	0	1	0
hsa-miR-455-3p	MIMAT0004784	NM_201429	RTN3	reticulon 3	0	0	1	1	0	0	0	1	0	1	0
hsa-miR-455-3p	MIMAT0004784	NM_201428	RTN3	reticulon 3	0	0	1	1	0	0	0	1	0	1	0
hsa-miR-455-3p	MIMAT0004784	NM_173664	ARL10	ADP-ribosylation factor-like 10	0	0	1	1	0	0	0	1	0	1	0
hsa-miR-455-3p	MIMAT0004784	NM_153256	C10orf47	chromosome 10 open reading frame 47	0	0	1	1	0	0	0	1	0	1	0
hsa-miR-455-3p	MIMAT0004784	NM_153013	C5orf33	chromosome 5 open reading frame 33	0	0	1	1	0	0	0	1	0	1	0
hsa-miR-455-3p	MIMAT0004784	NM_057159	LPAR1	lysophosphatidic acid receptor 1	0	0	1	1	0	0	0	1	0	1	0
hsa-miR-455-3p	MIMAT0004784	NM_052911	ESCO1	establishment of cohesion 1 homolog 1 (S. cerevisiae)	0	0	1	1	0	0	0	1	0	1	0
hsa-miR-455-3p	MIMAT0004784	NM_033656	BRWD1	bromodomain and WD repeat domain containing 1	0	0	1	1	0	0	0	1	0	1	0
hsa-miR-455-3p	MIMAT0004784	NM_033305	VPS13A	vacuolar protein sorting 13 homolog A (S. cerevisiae)	0	0	1	1	0	0	0	1	0	1	0
hsa-miR-455-3p	MIMAT0004784	NM_032836	FIZ1	FLT3-interacting zinc finger 1	0	0	1	1	0	0	0	1	0	1	0
hsa-miR-455-3p	MIMAT0004784	NM_032833	PPP1R15B	protein phosphatase 1, regulatory (inhibitor) subunit 15B	0	0	1	1	0	0	0	1	0	1	0
hsa-miR-455-3p	MIMAT0004784	NM_032709	C10orf33	chromosome 10 open reading frame 33	0	0	1	1	0	0	0	1	0	1	0
hsa-miR-455-3p	MIMAT0004784	NM_025160	WDR26	WD repeat domain 26	0	0	1	1	0	0	0	1	0	1	0
hsa-miR-455-3p	MIMAT0004784	NM_130386	COLEC12	collectin sub-family member 12	0	0	1	1	0	0	0	1	0	1	0
hsa-miR-455-3p	MIMAT0004784	NM_130783	TSPAN18	tetraspanin 18	0	0	1	1	0	0	0	1	0	1	0
hsa-miR-455-3p	MIMAT0004784	NM_152599	FLJ35773	hypothetical protein FLJ35773	0	0	1	1	0	0	0	1	0	1	0
hsa-miR-455-3p	MIMAT0004784	NM_152538	IGSF11	immunoglobulin superfamily, member 11	0	0	1	1	0	0	0	1	0	1	0
hsa-miR-455-3p	MIMAT0004784	NM_145644	MRPL35	mitochondrial ribosomal protein L35	0	0	1	1	0	0	0	1	0	1	0
hsa-miR-455-3p	MIMAT0004784	NM_145284	FAM122B	family with sequence similarity 122B	0	0	1	1	0	0	0	1	0	1	0
hsa-miR-455-3p	MIMAT0004784	NM_144633	KCNH8	potassium voltage-gated channel, subfamily H (eag-related), member 8	0	0	1	1	0	0	0	1	0	1	0
hsa-miR-455-3p	MIMAT0004784	NM_138426	GLCCI1	glucocorticoid induced transcript 1	0	0	1	1	0	0	0	1	0	1	0
hsa-miR-455-3p	MIMAT0004784	NM_133367	PAQR8	progestin and adipoQ receptor family member VIII	0	0	1	1	0	0	0	1	0	1	0
hsa-miR-455-3p	MIMAT0004784	NM_130846	PTPRR	protein tyrosine phosphatase, receptor type, R	0	0	1	1	0	0	0	1	0	1	0
hsa-miR-455-3p	MIMAT0004784	NM_024920	DNAJB14	DnaJ (Hsp40) homolog, subfamily B, member 14	0	0	1	1	0	0	0	1	0	1	0
hsa-miR-455-3p	MIMAT0004784	NM_003173	SUV39H1	suppressor of variegation 3-9 homolog 1 (Drosophila)	0	0	1	1	0	0	0	1	0	1	0
hsa-miR-455-3p	MIMAT0004784	NM_001957	EDNRA	endothelin receptor type A	0	0	1	1	0	0	0	1	0	1	0
hsa-miR-455-3p	MIMAT0004784	NM_001892	CSNK1A1	casein kinase 1, alpha 1	0	0	1	1	0	0	0	1	0	1	0
hsa-miR-455-3p	MIMAT0004784	NM_001552	IGFBP4	insulin-like growth factor binding protein 4	0	0	1	1	0	0	0	1	0	1	0
hsa-miR-455-3p	MIMAT0004784	NM_001401	LPAR1	lysophosphatidic acid receptor 1	0	0	1	1	0	0	0	1	0	1	0
hsa-miR-455-3p	MIMAT0004784	NM_001080477	ODZ3	odz, odd Oz/ten-m homolog 3 (Drosophila)	0	0	1	1	0	0	0	1	0	1	0
hsa-miR-455-3p	MIMAT0004784	NM_001080437	SNED1	sushi, nidogen and EGF-like domains 1	0	0	1	1	0	0	0	1	0	1	0
hsa-miR-455-3p	MIMAT0004784	NM_001044393	MUC1	mucin 1, cell surface associated	0	0	1	1	0	0	0	1	0	1	0
hsa-miR-455-3p	MIMAT0004784	NM_001044392	MUC1	mucin 1, cell surface associated	0	0	1	1	0	0	0	1	0	1	0
hsa-miR-455-3p	MIMAT0004784	NM_001968	EIF4E	eukaryotic translation initiation factor 4E	0	0	1	1	0	0	0	1	0	1	0
hsa-miR-455-3p	MIMAT0004784	NM_002106	H2AFZ	H2A histone family, member Z	0	0	1	1	0	0	0	1	0	1	0
hsa-miR-455-3p	MIMAT0004784	NM_003100	SNX2	sorting nexin 2	0	0	1	1	0	0	0	1	0	1	0
hsa-miR-455-3p	MIMAT0004784	NM_002849	PTPRR	protein tyrosine phosphatase, receptor type, R	0	0	1	1	0	0	0	1	0	1	0
hsa-miR-455-3p	MIMAT0004784	NM_002717	PPP2R2A	protein phosphatase 2 (formerly 2A), regulatory subunit B, alpha isoform	0	0	1	1	0	0	0	1	0	1	0
hsa-miR-455-3p	MIMAT0004784	NM_002641	PIGA	phosphatidylinositol glycan anchor biosynthesis, class A (paroxysmal nocturnal hemoglobinuria)	0	0	1	1	0	0	0	1	0	1	0
hsa-miR-455-3p	MIMAT0004784	NM_002640	SERPINB8	serpin peptidase inhibitor, clade B (ovalbumin), member 8	0	0	1	1	0	0	0	1	0	1	0
hsa-miR-455-3p	MIMAT0004784	NM_002522	NPTX1	neuronal pentraxin I	0	0	1	1	0	0	0	1	0	1	0
hsa-miR-455-3p	MIMAT0004784	NM_002515	NOVA1	neuro-oncological ventral antigen 1	0	0	1	1	0	0	0	1	0	1	0
hsa-miR-455-3p	MIMAT0004784	NM_002267	KPNA3	karyopherin alpha 3 (importin alpha 4)	0	0	1	1	0	0	0	1	0	1	0
hsa-miR-455-3p	MIMAT0004784	NM_001040445	ASB1	ankyrin repeat and SOCS box-containing 1	0	0	1	1	0	0	0	1	0	1	0
hsa-miR-455-3p	MIMAT0004784	NM_001031835	PHKB	phosphorylase kinase, beta	0	0	1	1	0	0	0	1	0	1	0
hsa-miR-455-3p	MIMAT0004784	NM_001029858	SLC35F1	solute carrier family 35, member F1	0	0	1	1	0	0	0	1	0	1	0
hsa-miR-455-3p	MIMAT0004784	NM_001003652	SMAD2	SMAD family member 2	0	0	1	1	0	0	0	1	0	1	0
hsa-miR-455-3p	MIMAT0004784	NM_001001706	FLJ42177	FLJ42177 protein	0	0	1	1	0	0	0	1	0	1	0
hsa-miR-455-3p	MIMAT0004784	NM_000997	RPL37	ribosomal protein L37	0	0	1	1	0	0	0	1	0	1	0
hsa-miR-455-3p	MIMAT0004784	NM_000965	RARB	retinoic acid receptor, beta	0	0	1	1	0	0	0	1	0	1	0
hsa-miR-455-3p	MIMAT0004784	NM_000927	ABCB1	ATP-binding cassette, sub-family B (MDR/TAP), member 1	0	0	1	1	0	0	0	1	0	1	0
hsa-miR-455-3p	MIMAT0004784	NM_000816	GABRG2	gamma-aminobutyric acid (GABA) A receptor, gamma 2	0	0	1	1	0	0	0	1	0	1	0
hsa-miR-455-3p	MIMAT0004784	NM_000379	XDH	xanthine dehydrogenase	0	0	1	1	0	0	0	1	0	1	0
hsa-miR-455-3p	MIMAT0004784	NM_000293	PHKB	phosphorylase kinase, beta	0	0	1	1	0	0	0	1	0	1	0
hsa-miR-455-3p	MIMAT0004784	NM_001006618	MAPKAP1	mitogen-activated protein kinase associated protein 1	0	0	1	1	0	0	0	1	0	1	0
hsa-miR-455-3p	MIMAT0004784	NM_001007559	SS18	synovial sarcoma translocation, chromosome 18	0	0	1	1	0	0	0	1	0	1	0
hsa-miR-455-3p	MIMAT0004784	NM_001025105	CSNK1A1	casein kinase 1, alpha 1	0	0	1	1	0	0	0	1	0	1	0
hsa-miR-455-3p	MIMAT0004784	NM_001018037	VPS13A	vacuolar protein sorting 13 homolog A (S. cerevisiae)	0	0	1	1	0	0	0	1	0	1	0
hsa-miR-455-3p	MIMAT0004784	NM_001018017	MUC1	mucin 1, cell surface associated	0	0	1	1	0	0	0	1	0	1	0
hsa-miR-455-3p	MIMAT0004784	NM_001018016	MUC1	mucin 1, cell surface associated	0	0	1	1	0	0	0	1	0	1	0
hsa-miR-455-3p	MIMAT0004784	NM_001017989	OPA3	optic atrophy 3 (autosomal recessive, with chorea and spastic paraplegia)	0	0	1	1	0	0	0	1	0	1	0
hsa-miR-455-3p	MIMAT0004784	NM_001015887	IGSF11	immunoglobulin superfamily, member 11	0	0	1	1	0	0	0	1	0	1	0
hsa-miR-455-3p	MIMAT0004784	NM_001010990	HERPUD1	homocysteine-inducible, endoplasmic reticulum stress-inducible, ubiquitin-like domain member 1	0	0	1	1	0	0	0	1	0	1	0
hsa-miR-455-3p	MIMAT0004784	NM_001010989	HERPUD1	homocysteine-inducible, endoplasmic reticulum stress-inducible, ubiquitin-like domain member 1	0	0	1	1	0	0	0	1	0	1	0
hsa-miR-455-3p	MIMAT0004784	NM_000112	SLC26A2	solute carrier family 26 (sulfate transporter), member 2	0	0	1	1	0	0	0	1	0	1	0
hsa-miR-455-3p	MIMAT0004784	NM_014733	ZFYVE16	zinc finger, FYVE domain containing 16	0	0	1	1	0	0	0	1	0	1	0
hsa-miR-455-3p	MIMAT0004784	NM_007373	SHOC2	soc-2 suppressor of clear homolog (C. elegans)	0	0	1	1	0	0	0	1	0	1	0
hsa-miR-455-3p	MIMAT0004784	NM_007197	FZD10	frizzled homolog 10 (Drosophila)	0	0	1	1	0	0	0	1	0	1	0
hsa-miR-455-3p	MIMAT0004784	NM_007054	KIF3A	kinesin family member 3A	0	0	1	1	0	0	0	1	0	1	0
hsa-miR-455-3p	MIMAT0004784	NM_007008	RTN4	reticulon 4	0	0	1	1	0	0	0	1	0	1	0
hsa-miR-455-3p	MIMAT0004784	NM_006884	SHOX2	short stature homeobox 2	0	0	1	1	0	0	0	1	0	1	0
hsa-miR-455-3p	MIMAT0004784	NM_006803	AP3M2	adaptor-related protein complex 3, mu 2 subunit	0	0	1	1	0	0	0	1	0	1	0
hsa-miR-455-3p	MIMAT0004784	NM_006578	GNB5	guanine nucleotide binding protein (G protein), beta 5	0	0	1	1	0	0	0	1	0	1	0
hsa-miR-455-3p	MIMAT0004784	NM_006352	ZNF238	zinc finger protein 238	0	0	1	1	0	0	0	1	0	1	0
hsa-miR-455-3p	MIMAT0004784	NM_012072	CD93	CD93 molecule	0	0	1	1	0	0	0	1	0	1	0
hsa-miR-455-3p	MIMAT0004784	NM_012238	SIRT1	sirtuin (silent mating type information regulation 2 homolog) 1 (S. cerevisiae)	0	0	1	1	0	0	0	1	0	1	0
hsa-miR-455-3p	MIMAT0004784	NM_014685	HERPUD1	homocysteine-inducible, endoplasmic reticulum stress-inducible, ubiquitin-like domain member 1	0	0	1	1	0	0	0	1	0	1	0
hsa-miR-455-3p	MIMAT0004784	NM_014393	STAU2	staufen, RNA binding protein, homolog 2 (Drosophila)	0	0	1	1	0	0	0	1	0	1	0
hsa-miR-455-3p	MIMAT0004784	NM_014335	EID1	EP300 interacting inhibitor of differentiation 1	0	0	1	1	0	0	0	1	0	1	0
hsa-miR-455-3p	MIMAT0004784	NM_014154	ARMC8	armadillo repeat containing 8	0	0	1	1	0	0	0	1	0	1	0
hsa-miR-455-3p	MIMAT0004784	NM_013386	SLC25A24	solute carrier family 25 (mitochondrial carrier; phosphate carrier), member 24	0	0	1	1	0	0	0	1	0	1	0
hsa-miR-455-3p	MIMAT0004784	NM_013255	MKLN1	muskelin 1, intracellular mediator containing kelch motifs	0	0	1	1	0	0	0	1	0	1	0
hsa-miR-455-3p	MIMAT0004784	NM_013243	SCG3	secretogranin III	0	0	1	1	0	0	0	1	0	1	0
hsa-miR-455-3p	MIMAT0004784	NM_012320	LYPLA3	lysophospholipase 3 (lysosomal phospholipase A2)	0	0	1	1	0	0	0	1	0	1	0
hsa-miR-455-3p	MIMAT0004784	NM_006237	POU4F1	POU class 4 homeobox 1	0	0	1	1	0	0	0	1	0	1	0
hsa-miR-455-3p	MIMAT0004784	NM_006054	RTN3	reticulon 3	0	0	1	1	0	0	0	1	0	1	0
hsa-miR-455-3p	MIMAT0004784	NM_005901	SMAD2	SMAD family member 2	0	0	1	1	0	0	0	1	0	1	0
hsa-miR-455-3p	MIMAT0004784	NM_004433	ELF3	E74-like factor 3 (ets domain transcription factor, epithelial-specific )	0	0	1	1	0	0	0	1	0	1	0
hsa-miR-455-3p	MIMAT0004784	NM_004171	SLC1A2	solute carrier family 1 (glial high affinity glutamate transporter), member 2	0	0	1	1	0	0	0	1	0	1	0
hsa-miR-455-3p	MIMAT0004784	NM_003948	CDKL2	cyclin-dependent kinase-like 2 (CDC2-related kinase)	0	0	1	1	0	0	0	1	0	1	0
hsa-miR-455-3p	MIMAT0004784	NM_003921	BCL10	B-cell CLL/lymphoma 10	0	0	1	1	0	0	0	1	0	1	0
hsa-miR-455-3p	MIMAT0004784	NM_003884	PCAF	p300/CBP-associated factor	0	0	1	1	0	0	0	1	0	1	0
hsa-miR-455-3p	MIMAT0004784	NM_003850	SUCLA2	succinate-CoA ligase, ADP-forming, beta subunit	0	0	1	1	0	0	0	1	0	1	0
hsa-miR-455-3p	MIMAT0004784	NM_003692	TMEFF1	transmembrane protein with EGF-like and two follistatin-like domains 1	0	0	1	1	0	0	0	1	0	1	0
hsa-miR-455-3p	MIMAT0004784	NM_003590	CUL3	cullin 3	0	0	1	1	0	0	0	1	0	1	0
hsa-miR-455-3p	MIMAT0004784	NM_004473	FOXE1	forkhead box E1 (thyroid transcription factor 2)	0	0	1	1	0	0	0	1	0	1	0
hsa-miR-455-3p	MIMAT0004784	NM_004573	PLCB2	phospholipase C, beta 2	0	0	1	1	0	0	0	1	0	1	0
hsa-miR-455-3p	MIMAT0004784	NM_005828	WDR68	WD repeat domain 68	0	0	1	1	0	0	0	1	0	1	0
hsa-miR-455-3p	MIMAT0004784	NM_005813	PRKD3	protein kinase D3	0	0	1	1	0	0	0	1	0	1	0
hsa-miR-455-3p	MIMAT0004784	NM_005810	KLRG1	killer cell lectin-like receptor subfamily G, member 1	0	0	1	1	0	0	0	1	0	1	0
hsa-miR-455-3p	MIMAT0004784	NM_005637	SS18	synovial sarcoma translocation, chromosome 18	0	0	1	1	0	0	0	1	0	1	0
hsa-miR-455-3p	MIMAT0004784	NM_005429	VEGFC	vascular endothelial growth factor C	0	0	1	1	0	0	0	1	0	1	0
hsa-miR-455-3p	MIMAT0004784	NM_005399	PRKAB2	protein kinase, AMP-activated, beta 2 non-catalytic subunit	0	0	1	1	0	0	0	1	0	1	0
hsa-miR-455-3p	MIMAT0004784	NM_005333	HCCS	holocytochrome c synthase (cytochrome c heme-lyase)	0	0	1	1	0	0	0	1	0	1	0
hsa-miR-455-3p	MIMAT0004784	NM_005124	NUP153	nucleoporin 153kDa	0	0	1	1	0	0	0	1	0	1	0
hsa-miR-455-3p	MIMAT0004784	NM_003174	SVIL	supervillin	0	0	1	1	0	0	0	1	0	1	0
